# Supplementary material for: Cord Blood Mitochondrial DNA Copy Number and Physical Growth in Infancy and Toddlerhood: A Birth Cohort Analysis
Source: Children (Basel). 2025 Oct 10;12(10):1369. doi: 10.3390/children12101369 (PMC12563496; doi:10.3390/children12101369)
Supplement: Supplementary file 1 [file children-12-01369-s001.zip]

Archive with 1 entries (1 files):
- children-3898454-supplementary.pdf
